# Supplementary material for: γH2AX, a DNA Double-Strand Break Marker, Correlates with PD-L1 Expression in Smoking-Related Lung Adenocarcinoma
Source: Int J Mol Sci. 2022 Jun 15;23(12):6679. doi: 10.3390/ijms23126679 (PMC9223793; doi:10.3390/ijms23126679)
Supplement: Supplementary file 1 [file ijms-23-06679-s001.zip]

Archive with 1 entries (1 files):
- ijms-1774692-supplementary.pdf
